# Supplementary material for: The Effect of Optokinetic Stimulation on Perceptual and Postural Symptoms in Visual Vestibular Mismatch Patients
Source: PLoS One. 2016 Apr 29;11(4):e0154528. doi: 10.1371/journal.pone.0154528 (PMC4851359; doi:10.1371/journal.pone.0154528)
Supplement: S1 File — (ZIP) [file pone.0154528.s001.Zip]

Archive with 12 entries (9 files):
- Dataset_PONE_D_15_46109/
- Dataset_PONE_D_15_46109/Baseline_SPL+SDML.sav
- __MACOSX/
- __MACOSX/Dataset_PONE_D_15_46109/
- __MACOSX/Dataset_PONE_D_15_46109/._Baseline_SPL+SDML.sav
- Dataset_PONE_D_15_46109/Exposure_SPL+SDML.sav
- __MACOSX/Dataset_PONE_D_15_46109/._Exposure_SPL+SDML.sav
- Dataset_PONE_D_15_46109/Questionnaires_DHI_MISC_SSQ.sav
- __MACOSX/Dataset_PONE_D_15_46109/._Questionnaires_DHI_MISC_SSQ.sav
- Dataset_PONE_D_15_46109/SVV.sav
- __MACOSX/Dataset_PONE_D_15_46109/._SVV.sav
- __MACOSX/._Dataset_PONE_D_15_46109
